# Supplementary material for: Isolation and Characterization of a Novel Pathogenesis-Related Protein-1 Gene (AvPR-1) with Induced Expression in Oat (Avena sativa L.) during Abiotic and Hormonal Stresses
Source: Plants (Basel). 2022 Aug 31;11(17):2284. doi: 10.3390/plants11172284 (PMC9460936; doi:10.3390/plants11172284)
Supplement: Supplementary file 1 [file plants-11-02284-s001.zip]

Archive with 1 entries (1 files):
- plants-1878820-supplementary.pdf
